# Supplementary material for: Tear nanoDSF Denaturation Profile Is Predictive of Glaucoma
Source: Int J Mol Sci. 2023 Apr 12;24(8):7132. doi: 10.3390/ijms24087132 (PMC10139145; doi:10.3390/ijms24087132)
Supplement: Supplementary file 1 [file ijms-24-07132-s001.zip]

Archive with 1 entries (1 files):
- ijms-2319556-supplementary.pdf
